# Supplementary material for: Infection of Human Tracheal Epithelial Cells by H5 Avian Influenza Virus Is Regulated by the Acid Stability of Hemagglutinin and the pH of Target Cell Endosomes
Source: Viruses. 2020 Jan 9;12(1):82. doi: 10.3390/v12010082 (PMC7019350; doi:10.3390/v12010082)
Supplement: Supplementary file 1 [file viruses-12-00082-s001.zip]

Archive with 2 entries (2 files):
- viruses-690496_Supplemental Figures.v1.pdf
- viruses-690496_TABLE S1.v1.pdf
